# Supplementary material for: Effect of the PSSMA Content on the Heat Transfer Performances of Polyurea Nano-Encapsulated Phase Change Materials
Source: Materials (Basel). 2021 Jun 8;14(12):3157. doi: 10.3390/ma14123157 (PMC8227275; doi:10.3390/ma14123157)
Supplement: Supplementary file 1 [file materials-14-03157-s001.zip]

Archive with 1 entries (1 files):
- materials-1215985-supplementary.pdf
